# Supplementary material for: DOCEST—fast and accurate estimator of human NGS sequencing depth and error rate
Source: Bioinform Adv. 2023 Jul 18;3(1):vbad084. doi: 10.1093/bioadv/vbad084 (PMC10460481; doi:10.1093/bioadv/vbad084)
Supplement: vbad084_Supplementary_Data [file vbad084_supplementary_data.zip]

Archive with 3 entries (3 files):
- S1_Explanation_of_the_formulas.pdf
- ST1_Simulated_dataset.xlsx
- ST2_Real_data.xlsx
