# Supplementary material for: DOCEST—fast and accurate estimator of human NGS sequencing depth and error rate
Source: Bioinform Adv. 2023 Jul 18;3(1):vbad084. doi: 10.1093/bioadv/vbad084 (PMC10460481; doi:10.1093/bioadv/vbad084)
Supplement: vbad084_Supplementary_Data [file vbad084_supplementary_data.zip › ST1_Simulated_dataset.xlsx]

## Sheet: Leht1
Comparison of samtools, mosdepth and docest results on the simulated datasets
				Samtools			Mosdepth			DOCEST
True depth	Contamination	Reads	Unmapped	estim depth	error	time (s)	estim depth	error	time (s)	estim depth	error	time (s)	estim err	error
0.333	0	10184225	5044	0.315477	-0.0526219	83	0.31367	-0.0580495	59	0.332747	-0.00075976	187	0.010023	0.0023
0.333	3:1	30614063	19698163	0.321447	-0.0346937	106	0.319589	-0.0402729	59	0.358229	0.0757628	493	0.010293	0.0293
0.333	10:1	122383995	108167401	0.348251	0.0457996	218	0.346347	0.0400811	53	0.380063	0.14133	1963	0.011314	0.1314
0.1	0	3061732	1517	0.0948095	-0.0519047	26	0.094271	-0.0572895	48	0.100539	0.00539	122	0.010108	0.0108
0.1	3:1	9192352	5912724	0.096595	-0.0340496	39	0.0960632	-0.0393684	50	0.108295	0.08295	214	0.0104	0.04
0.1	10:1	36753532	32480274	0.104654	0.0465449	69	0.104091	0.0409056	49	0.115387	0.15387	636	0.011585	0.1585
0.0333	0	1017069	513	0.0315594	-0.0522703	10	0.0313906	-0.0573379	46	0.033347	0.00141141	99	0.010024	0.0024
0.0333	3:1	3061815	1972053	0.0321535	-0.0344283	12	0.0319852	-0.0394833	50	0.035951	0.0796096	131	0.010364	0.0364
0.0333	10:1	12235286	10816040	0.0348336	0.0460543	24	0.034659	0.0408097	51	0.038219	0.147718	274	0.011469	0.1469
0.01	0	305394	146	0.0094324	-0.0567599	3	0.00939363	-0.0606367	45	0.010191	0.0191	91	0.010736	0.0736
0.01	3:1	919682	592363	0.00961463	-0.0385367	4	0.00957816	-0.0421845	45	0.010949	0.0949	105	0.010924	0.0924
0.01	10:1	3677253	3250287	0.0104207	0.0420716	8	0.0103817	0.038165	47	0.011713	0.1713	146	0.012238	0.2238
0.00333	0	101237	46	0.0031616	-0.0505711	1	0.00314895	-0.0543697	48	0.00324	-0.027027	89	0.008549	-0.1451
0.00333	3:1	305037	196496	0.00322013	-0.0329942	1	0.00320831	-0.0365448	49	0.003489	0.0477477	92	0.008885	-0.1115
0.00333	10:1	1223965	1082452	0.00348725	0.0472221	3	0.00347638	0.043957	48	0.003706	0.112913	106	0.009869	-0.0131
0.001	0	30590	22	0.000946682	-0.0533177	0	0.000945724	-0.0542761	45	0.001002	0.002	94	0.010323	0.0323
0.001	3:1	92294	59503	0.00096379	-0.0362104	1	0.000963086	-0.0369143	49	0.001067	0.067	87	0.010313	0.0313
0.001	10:1	368412	325698	0.00104691	0.0469062	1	0.00104564	0.045644	46	0.001117	0.117	92	0.010686	0.0686
Reads - total number of reads in simulated data
Unmapped - number of reads unmapped to GRC38p10
estim depth - estimated global sequencing depth
error - the difference of the estimation and the simulated depth
time - the running time (for mapping-based tools it does not include time fro generating bam)
estim err - estimated error rate (the true error rate was 0.01)
