# Supplementary material for: DOCEST—fast and accurate estimator of human NGS sequencing depth and error rate
Source: Bioinform Adv. 2023 Jul 18;3(1):vbad084. doi: 10.1093/bioadv/vbad084 (PMC10460481; doi:10.1093/bioadv/vbad084)
Supplement: vbad084_Supplementary_Data [file vbad084_supplementary_data.zip › ST2_Real_data.xlsx]

## Sheet: Leht1
Comparison of samtools, mosdepth and docest results on the real datasets
			Samtools		Mosdepth		DOCEST
Ancient low-coverage
Sample	Reads	Unmapped	estim depth	time (s)	estim depth	time (s)	estim depth	time (s)	estim err
EAS002	89752347	55200367	0.544725	208	0.545307	68	0.579649	854	0.000894
EAS004	70767012	40376001	0.465219	174	0.46571	64	0.491016	685	0.000956
ELY001	77119096	47141684	0.479502	181	0.480057	64	0.518327	658	0.000903
ELY003	80259022	35910806	0.702622	225	0.703357	75	0.765431	683	0.000896
ELY004	66895687	48545700	0.291023	132	0.291388	58	0.326261	591	0.000916
ELY005	213775588	43269232	2.74594	650	2.74821	106	2.97516	1888	0.001031
ELY006	82709537	42743375	0.644958	220	0.64572	68	0.704008	781	0.001085
HAD001	219828611	59318175	2.58114	540	2.58284	97	2.78127	1904	0.001074
HAD003	73036917	38671974	0.537171	158	0.537709	63	0.583142	756	0.000976
MDM002	137690658	51216327	1.78361	380	1.7849	77	1.84256	1442	0.000843
1000 Genomes
NA12718	764613694	868673	31.0374	2965	31.0696	1036	36.5749	7064	0.000714
NA12748	775979728	987943	32.3211	3477	32.3523	950	37.578	7210	0.000856
NA12775	762105565	1521086	31.9593	3468	31.9861	998	36.7483	6900	0.001003
NA12777	765307213	1244204	31.1855	3371	31.2194	926	37.4119	6977	0.000836
NA12778	707775555	984689	28.8103	2646	28.8409	891	33.7806	6455	0.000799
NA12827	1086503946	1633315	45.0532	4293	45.0909	1159	52.9203	10037	0.000768
NA12829	1184282598	1530182	49.2451	4833	49.2909	1164	57.7728	10738	0.000831
NA12842	745056251	1054899	30.6662	3101	30.6991	1121	35.8649	6792	0.000832
NA12843	705965771	1100705	29.5265	3163	29.5641	1126	33.5573	6503	0.001036
NA12889	943600292	2670692	39.4506	4646	39.4918	1314	45.3203	8574	0.001463
Reads - total number of reads in simulated data
Unmapped - number of reads unmapped to GRC38p10
estim depth - estimated global sequencing depth
error - the difference of the estimation and the simulated depth
time - the running time (for mapping-based tools it does not include time fro generating bam)
estim err - estimated error rate (the true error rate was 0.01)
